# Supplementary material for: Associations between ethnicity and mental health problems among children and adolescents in the United Kingdom: A systematic review and narrative synthesis
Source: BMC Public Health. 2024 Nov 25;24:3267. doi: 10.1186/s12889-024-20695-3 (PMC11587580; doi:10.1186/s12889-024-20695-3)
Supplement: Supplementary file 2 — Supplementary Material 2 [file 12889_2024_20695_MOESM2_ESM.xlsx]

## Sheet: Sheet1
Full details of included eligible papers (n=12)
No.	Study ref.	Publication's name	Pub. Type	Study design	Objective(s)	Setting(s)	Study population	Data source/collection	Ethnicity assignment	Mental health outcome(s)	Outcome measure(s)	Analysis strategy (related to this review's questions)	Associative results of interest	Whether primary findings are associative results of interests?	Methodological limitations
1	Bhui et al., 2012	Does cultural integration explain a mental health advantage for adolescents?	Peer-reviewed journal article	Prospective longitudinal study	To examine whether cultural integration explains the mental health advantage of adolescents in ethnically diverse inner city areas.	51 secondary schools in 10 London boroughs	N: 4785 Age range: 11-13 (2003/04), 14-16(2005/06) 10 ethnic groups: 873 White UK, 464 White Other, 780 Black Caribbean, 505 Nigerian/Ghanaian, 387 Other African, 419 Indian, 295 Pakistani, 151 Bangladeshi, 262 Mixed Black Caribbean/White, 649 Other	Determinants of Adolescent Social well-being and Health (DASH) study	Measured by combining self-reported ethnicity, having at least one parent of that same ethnic group, and having at least three grand-parents born in the country of origin. This was evidence-based.	Mental health (probable clinic cases)	Self-reported SDQ - total difficulties score (TDS)	Logistic generalized estimating equations models were used to examine the association between cultural identity and ‘probable clinical caseness’ (TDS > 17). Model 1: adjustment for gender; model 2: model 1 + adjustment for generational status, standard of living, experience of racism, place of worship attendance, family structure, parental care, parental control, quality of the relationship with …	OR for probable clinical caseness (TDS>17) by cultural identity status and ethnicity for male model1/male model2/female model1/female model2: White Other --/--/--/-- Black Caribbean --/↓↓/--/-- Nigerian/Ghanaian ↓↓/↓↓/--/-- Other African --/--/--/-- Indian --/--/↓↓/↓↓ Pakistani --/--/--/-- Bangladeshi --/--/--/-- Mixed Black Caribbean/White --/--/--/-- Other --/↓↓/--/--	No	A; D
2	Platt, 2012	How Do Children of Mixed Partnerships Fare in the United Kingdom? Understanding the Implications for Children of Parental Ethnic Homogamy and Heterogamy	Peer-reviewed journal article	Longitudinal study	1. To examine the issue of structural or economic assimilation while trying to take into account the endogeneity of interethnic partnerships and economic outcomes. 2. Whether there are any apparent strains associated with the formation or maintenance of interethnic or homoethnic partnerships that affect children growing up in interethnic marriage families. 3. Whether having parents from different…	Uk: Across England, Scotland, Wales and Northern Ireland	1. the Household Labour Force Survey (HLFS): N? 2. MCS: N=? Age: 3 years old 5 ethnic groups: White British, Indian, Pakistani/Bangladeshi, Black Caribbean, Black African	1. pooled waves of HLFS from 2002 to 2005 (to estimate differences in workless family status, using propensity score matching to compare families that are similar in key respects, apart from the ethnic composition of the coresident parents) 2. Sweep 1 and 3 of MCS (to investigate their family context at nine months of age and how that varies with parental ethnicity)	No information. However, we know from other MCS that ethnicity was caregiver-reported.	The Multicentre Study of Self-harm in England, sample who presented to emergency departments following self-harm from Jan 1, 2000, to Dec 31, 2016	Parent-rated SDQ - TDS	A probit model was estimated that regressed the binary variable for “abnormal” difficulties against key regressors.	Probit: Total difficulties above Threshold Coefficient Indian ↑↑ Pakistani/Bangladeshi ↑↑ Black Caribbean -- Black African ↓↓	No	A; D; E
3	Vostanis et al., 2013	Mental health service use by adolescents of Indian and White origin	Peer-reviewed journal article	Cross-sectional cohort study	To establish whether adolescents of Indian and White British ethnicity reported different patterns of contacts with specialist and mental health services and informal supports, accounting for their levels of mental health needs.	9 schools from an English city and a London borough	N: 2900 Age range: 13-15, with a mean age of 13.97 years (SD=0.7) 2 ethnic groups: 1087 (37%) British Indian, 414 (14%) British White (including White British/English/Welsh/Scottish/Irish classifications-hereafter referred to as White)	Data was collected from 9 schools in 2 English cities where children of Indian were over-represented. Schools acted as gatekeepers for recruitment and parents consented to their child's participation on the opt-out basis. Pupils were also asked for their consent prior to completing the measures. 70% response rate.	Assumed self-reported, no detailed information	General mental health, depression symptoms	General mental health: self-ported SDQ (unknown subscales used) Depressive symptoms: self-reported Mood and Feelings Question short version (MFQ-short), eating (SCOFF – acronym for Sick Control One Fat Food), and drug and alcohol problems questionnaire	Logistic regression models. Initial model: included the variables of gender, free school meals, MHindicator, and who they live with as predictors of self-report of mental illness along with all two-way and three-way interactions. After running this initial analysis, only the MHindicator and its interaction with the living situation were found to make a significant contribution to predicting the p…	Odds: Indian ↓↓	Yes	A; D; E; J
4	Singh et al., 2014	School mobility and prospective pathways to psychotic-like symptoms in early adolescence: A prospective birth cohort study.	Peer-reviewed journal article	Longitudinal study	To test whether school mobility is associated with increased risk of psychotic-like symptoms in early adolescence.Specific research questions are: Is school mobility independently associated with psychotic-like symptoms when controlling for all other psychosocial risk factors for psychosis? Is school mobility a mediator, that is, a third variable that may help partly to explain the association be…	Avon - the City of Bristol and surrounding urban and rural areas, including towns, villages and farming communities; but excludes the area of Avon around the City of Bath	N: 6448 Age range: 1-12 2 ethnic gorups: white and non-white	The Avon Longitudinal Study of Parents and Children (ALSPAC)	Ethnic background of the child was based on the ethnicity of the mother and her partner. If the mother and/or her partner reported non-white ethnicity, the child was coded as non white.	Psychosis-like symptoms	The semi-structured, face-to-face Psychosis-like Symptoms Interview (PLIKSi). The items are derived from the Diagnostic Interview Schedule for Children version IV (DISC-IV) and the Schedules for Clinical Assessment in Neuropsychiatry version 2.0 (SCAN). Trained interviewers rated each item as absent, suspected, or definitely present.	Multiple logistic regressions - Unadjusted and adjusted associations between psychosocial factors, school mobility, peer difficulties, and subsequent psychotic-like symptoms were computed. Results are reported in odds ratios (ORs) and 95% confidence intervals (CIs) for dichotomous outcomes.	ORs for unadjusted/adjusted models (definite PLIKS): non-White --/--	No	D; E; G
5	Zilanawala et al 2015	Ethnic differences in children's socioemotional difficulties: Findings from the Millennium Cohort Study	Peer-reviewed journal article	Cross-sectional study	To investigate ethnic differences in children's socioemotional difficulties and possible explanations for any observed inequalities.	Across England, Scotland, Wales and Northern Ireland	N: 12,376 Age range: 7 7 ethnic groups: White, Indian, Pakistani, Bangladeshi, Black Caribbean (including mixed White and Black Caribbean), Black African (including mixed White and Black African), and other	The Millennium Cohort Study (MCS) (the 4th sweep)	Based on both mother's reports of her child's ethnicity and census categories	Socioemotional difficulties, including internalizing problems, and externalising problems	Parent-reported SDQ questionnaires (age 4-15 year version) - subscales of TDS, internalising problems, externaling problems; Teacher-reported SDQ on subsample of children - not shown, but used for sensitivity analyses.	All models adjust for age and gender. The authors used ordinary least squares regressions and use the largest group (White children) as the reference group. Multivariate regressions - tested series of interactions. All analyses use sample weights to adjust for unequal probability of being sampled and the stratified and clustered sample design. Sensitivity analysis using teacher-reported difficult…	Regression coefficients for total difficulties scores in baseline model (adjusted for age and gender) and fully adjusted model: Indian --/-- Pakistani ↑↑/↑↑ Bangladeshi ↑↑/-- Black Caribbean ↑↑/-- Black African --/↓↓ Other --/-- Regression coefficients for externalizng problems in baseline model(age and gender) and fully adjusted model: Indian --/-- Pakistani ↑↑/-- Bangladeshi --/↓↓ Black Caribbe…	Yes	A; B; D
6	Patalay et al 2016	Correlates of Mental Illness and Wellbeing in Children: Are They the Same? Results From the UK Millennium Cohort Study	Peer-reviewed journal article	Cross-sectional study (data was from one sweep)	To investigate a framework of correlates of both mental illness and wellbeing in a large, current, and nationally representative sample of children in the United Kingdom.	Across England, Scotland, Wales and Northern Ireland	N = 12,347 children Age range: 11 (wave 5 of the MCS study) Five ethnic groups: 85.9% White, 6.1% Asian, 3.3% Black, 3.5% Mixed, 1.2% Other	MCS (the 5th sweep)	No information. However, we know from other MCS that ethnicity was caregiver-reported.	Mental illness, including internalising and externalising problems; Mental wellbeing	Mental illness: self-reported SDQ (parents/caregivers responded by indicating how true statements about child were), subscales of emotional symptoms and conduct problems and the scores were aggregated; Well-being: child reported using a measure developed for the youth survey of the British Household Panel Study in the 1990s, consisting of indicators of 6 different aspects of wellbeing (school, fa…	All analyses accounted for the survey design (i.e., the stratified clustered sample design of the MCS, subgroup oversampling and attrition over waves) and applying weights. Descriptive analyses were conducted by examining the variance of and correlation between the predictors. Then, stepwise regression analyses were conducted predicting standardized scores (z-scores) for the study outcomes. Also,…	Coefficient for mental illness: Asian↓↓; Black↓↓; Mixed --; Other↓↓	No	A; D; E; G
7	Midouhas 2017	School poverty effects on trajectories of child behaviour: Do they depend on gender and ethnicity?	Peer-reviewed journal article	Longitudinal study	To examine whether the socio-economic composition of schools relates to primary school children's internalising and externalising problems, concurrently and longitudinally, and whether this relationship depends on gender and ethnicity.	Across England, Scotland, Wales and Northern Ireland	N: 7848 Age range: 3,5,7 and 11 7 ethnic groups: 5858, 85.61% White, 305, 3.47% Mixed, 283, 1.82% Indian, 533, 3.51% Pakistani, 225, 1.14% Bangladeshi, 133, 1.16% Black Caribbean, 224, 1.66% Black African and 185, 1.62% Other.	MCS	No information. However, we know from other MCS that ethnicity was caregiver-reported.	Internalizing problems and externalizing problems	Parent-reported SDQ - subscales of internalising problems and externalising problems.	Traditional growth curve regression modelling was used to analyse the data on MCS children and their families. The multilevel structure had repeated measures of internalising and externalising problems (Level 1) nested within the child (Level 2). A series of six regression models were run.	Fixed effect estimates in internalising problems model 1/model 3: Mixed --/-- Indian ↑↑/-- Pakistani ↑↑/↑↑ Bangladeshi --/-- Black Caribbean --/-- Black African ↓↓/-- Other --/-- Fixed effect estimates in externalising problems model 1/model 3: Mixed --/-- Indian ↓↓/-- Pakistani --/-- Bangladeshi ↓↓/-- Black Caribbean --/-- Black African ↓↓/-- Other ↓↓/--	No	A; B; E
8	Jonsson et al 2018	Ethnic variations in mental health among 10–15-year-olds living in England and Wales: The impact of neighbourhood characteristics and parental behaviour	Peer-reviewed journal article	Longitudinal study	The impact of neighbourhood characteristics and parenting behaviour on mental health difficulties among White British youths, Welsh, other Whites (including Scottish and Northern Irish participants residing in England) and BAME youths aged 10–15 residing in England and Wales.	England and Wales	N: 5513 Age range: 10–15 4 ethnic groups: 4918 White British, 224 Welsh, 174 other Whites (including Scottish and Northern Irish participants residing in England), and 1986 BAMEs	Understanding Society (waves 1, 3 and 5 of the UK Household Longitudinal Study (UKHLS))	Self-identified ethnicity, was measured using the responses to an item asking respondents to select the option most appropriate to themselves from a list of 18 ethnic identities similarly defined in the UK census.	Mental health difficulities	Self-reported SDQ - TDS	Multilevel linear model analysis carried out sequentially. The initial models were pooled in which the factors impacting the mental health of all ethnic groups were examined simultaneously. This was followed by separate sequential analyses for each of the studied ethnic groups using five models of young people's mental health.	Regression coefficients for model 1(individual characteristics)/model 4 (family/parental characteristics+deprivation and ethnic density) : Other Whites ↓↓/-- Welsh --/-- BAMEs ↓↓/↓↓	Yes	A; D; G
9	Karamanos et al 2021	Air pollution and trajectories of adolescent conduct problems: the roles of ethnicity and racism; evidence from the DASH longitudinal study	Peer-reviewed journal article	Prospective longitudinal study	To examine whether exposure to PM2.5 and NO2 concentrations is associated with conduct problems in adolescence, and whether racism or ethnicity moderate such associations.	51 secondary schools in 10 London boroughs	N: 4775 adolescents Age range: 11–16 years (2002–2003 to 2005–2006) Six ethnic groups: 872 White British, 713 Black Caribbean, 842 Black African, 397 Indian, 460 Pakistani/ Bangladeshi, and 1491 Other	DASH	Ethnicity was self-reported, checked against reported parental ethnicity and grandparents’ country of birth.	Conduct problems	Self-reported SDQ, subscale of conduct problems	Growth curve models were used to examaine the association between air pollution and conduct problems, and whether ethnicity and racism moderate this association. Model 5 considered the simultaneous interactions between each air pollutant and ethnicity. Statistical interactions were assessed using Wald tests. Further sensitivity analyses explored whether there was evidence of a modifying of sex on…	Coefficient (interactive effects of PM2.5 model2/PM2.5 model5/NO2 model2/NO2 model5): Black Caribbean ↑↑/--/↑↑/--; Black African --/↑↑/--/--; Indian --/--/--/--; Pakistani/Bangladeshi --/↑↑/--/--; Others --/↑↑/--/--	No	A; G
10	Blakey et al 2021	Prevalence of conduct problems and social risk factors in ethnically diverse inner-city schools	Peer-reviewed journal article	An accelerated cross-sectional cohort study	(1) to estimate the prevalence and nature of conduct problems overall, and by ethnic group and gender, among adolescents in diverse inner-city London schools; (2) to assess the extent to which putative risk factors - racial discrimination, socioeconomic status, parental control, and troublesome friends - explain any observed differences in prevalence of conduct problems between ethnic groups.	12 state-funded secondary schools in inner-city London boroughs, Southwark and Lambeth	N: 4353 pupils (51% girls) Age range: 11-14 7 ethnic groups: white British, Indian/Pakistani/Bangladeshi, black Caribbean, mixed white and black ethnic groups, black African, Latin American, other mixed groups	REACH - Resilience, Ethnicity, and Adolescent mental Health	Self-identified ethnic groups selected from 18 categories from the 2011 Office for National Statistics census. Where free text answers under “other” fit extant categories, responses were recoded. Responses “Latino” or equivalent were combined as Latin American. We combined smaller groups and 10 ethnic groups were included in this analysis.	Conduct problems	Self-reported SDQ - subscale of conduct problems. Additional conduct items using a self-report checklist from the development and wellbeing assessment (DAWBA).	Multilevel logistic regressions including ethnic group as a variable and postestimation command were used to generate risk estimates for each ethnic group (white British was a reference group). Risk ratios were estimated to quantify associations between ethnicity and behavioural outcomes (conduct problems, fighting/bullying, rule-breaking), adjusted for potential confounders (year group, free sch…	Unadjusted RR and adjusted RR: Indian/Pakistani/Bangladeshi --/--; Black Caribbean ↑↑/↑↑; Mixed White and Black ↑↑/↑↑; Other black --/--; Black African --/--; Latin American --/--; other Mixed/Multiple ↑↑/↑↑; Other White --/--; Other/unknown --	Yes	A
11	Farooq et al 2021	Self-harm in children and adolescents by ethnic group: an observational cohort study from the Multicentre Study of Self-Harm in England	Peer-reviewed journal article	An observational cohort study	1. to investigate self-harm that resulted in presentation to hospital in children and adolescents from minority ethnic groups compared with White children and adolescents. 2. to investigate rates of emergency department presentations for self-harm over time; to identify differences in clinical, demographic characteristics, measures of deprivation, self-harm methods, and problems precipitating sel…	Emergency department in five hospitals in Manchester, Oxford, and Derby from Jan 1, 2000, to Dec 31, 2016	N: 11906 children and adolescents Age range: 10–19 They were divided into three age bands based on periods of physical and psychological change: age 10–13 years (adjustment to secondary school and onset of self-harm); age 14–16 years (sharp increase in self-harm); and age 17–19 years (leaving school and transition into university or employment). 4 broad categories: 10211 (85.8%) White, 344 (2·9%)…	The Multicentre Study of Self-harm in England, sample who presented to emergency departments following self-harm from Jan 1, 2000, to Dec 31, 2016	Ethnic groups were identified from information recorded in hospital records, the amount of detail for particular ethnic groups differed across study sites and over time. Groups were aggregated into 4 broad categorie: White (British, Welsh, Irish, Scottish, and any other White background), Black (African, Caribbean, and any other Black background), South Asian (Indian, Pakistani, Bangladeshi, and …	Self-harm	A specialist psychosocial assessment (or an emergency department assessment in Manchester) at patients' presentation.	12-month rates of repeat self-harm were calculated on the basis of re-presentation to study hospitals within 12 months of the first recorded presentation. Pearson's χ2 tests examined differences between the ethnic groups. Cox proportional hazards models generated hazard ratios (HRs) with 95% CIs to investigate the association between ethnicity and repetition of self-harm. An unadjusted model usin…	12-month repetition of self-harm and Cox proportional hazards model for risk of repetition by ethnicity Crude hazzard ratio/adjusted hazzard ratio: Black ↓↓/↓↓ South Asian ↓↓/-- Other non-White ↓↓/--	Yes	F; G; H
12	Ahmad et al 2022	Explaining ethnic variations in adolescent mental health: a secondary analysis of the Millennium Cohort Study	Peer-reviewed journal article	Cross-sectional study	To test the hypothesis that there would be lower prevalence of mental health problems in young people from some ethnic minority backgrounds compared to White peers, and that these associations would be attenuated by adjustment for factors of social support, participation, adversity, and household income.	Across England, Scotland, Wales and Northern Ireland	N: 10357 Age range: 14 8 ethnic groups: 8315, 81.5% White (including White British, Irish, Gypsy or Irish Traveller, and White Other), 492, 5.4% Mixed (including any multiple ethnic background), 275, 2.1% Indian, 187, 2.3% Black African, 102, 1.3% Black Caribbean, 496, 3.3% Pakistani, Bangladeshi, and 269, 2.8% other Ethnic Group (including Arab, Chinese, Other Black, or Other Asian)	MCS (the 6th sweep)	Eight harmonised categories derived by MCS, based on Office for National Statistics categories used by young people to self-report ethnicity, were used to describe ethnic background.	Mental health problems	Parent-reported SDQ - TDS	Univariable logistic regression models investigated associations between each factor and outcome; in the adjusted analysis, a bivariable logistic regression model was used to explore the relationship between ethnicity and mental health problems adjusted for household income only, and a multivariable model additionally adjusted for income and all social factors (originally, models separately teste…	Girls Unadjusted/adjusted for household income/overall adjusted OR: Mixed --/--/-- Indian --/--/-- Pakistani --/↓↓/-- Bangladeshi --/↓↓/-- Black Caribbean --/--/-- Black African --/--/-- Other ethnic groups --/--/-- Boys Unadjusted/adjusted for household income/overall adjusted OR: Mixed --/--/-- Indian ↓↓/↓↓/-- Pakistani --/↓↓/-- Bangladeshi --/--/-- Black Caribbean --/--/-- Black African ↓↓/↓↓/…	Yes	A; D
			Note: Outcome measure: SDQ: Goodman's 25-item Strengths and Difficulties Questionnaire, validated for multi-cultural settings, representing by calculation of a total difficulties score (TDS) with higher scores indicating increasing difficulties. Results (relative to White/White British counterparts): ↑↑: this ethnicity is more likely to develop the outcome. --: no significant evidence of associat…
	Notes	OR: rate ratio IRR: Incidence rate ratio
		Psychological distress, depression, anxiety, and life satisfaction following COVID-19 infection: evidence from 11 UK longitudinal population studies
