# Supplementary material for: Associations between ethnicity and mental health problems among children and adolescents in the United Kingdom: A systematic review and narrative synthesis
Source: BMC Public Health. 2024 Nov 25;24:3267. doi: 10.1186/s12889-024-20695-3 (PMC11587580; doi:10.1186/s12889-024-20695-3)
Supplement: Supplementary file 5 — Supplementary Material 5 [file 12889_2024_20695_MOESM5_ESM.xlsx]

## Sheet: Sheet1
Additonal file 3. Effect sizes of the associations between ethnicity and mental health problems
	General mental health problems			Externalising/Conduct problems			Internalising problems			Psychosis			Self-harm
	Ref	Base model (95%CI or SE)	Adjusted model (95%CI or SE)	Ref	Base model (95%CI or SE)	Adjusted model (95%CI or SE)	Ref	Base model (95%CI or SE)	Adjusted model (95%CI or SE)	Ref	Base model (95%CI or SE)	Adjusted model (95%CI or SE)	Ref	Base model (95%CI or SE)	Adjusted model (95%CI or SE)
Indian	1	Coefficient -0.037 (0.39)	Coefficient 0.21 (0.37)	1	Coefficient -0.29 (0.22)	Coefficient 0.022 (0.24)	1	Coefficient 0.25 (0.25)	Coefficient 0.19 (0.24)
	2	Girls OR 0.41 (0.13–1.27)	Girls OR 0.61 (0.19–2.01)	8	Coefficient PM2.5 -0.13 (-0.29, 0.02)	Coefficient PM2.5 0.59 (− 0.51, 1.71)	9	Estimates 0.470 (0.157)	Estimates 0.075 (0.365)
	2	Boys OR 0.42 (0.21–0.86)	Boys OR 0.50 (0.25, 1.03)	8	Coefficient NO2 − 0.15 (− 0.31, 0.01)	Coefficient NO2 − 0.23 (− 1.94, 1.48)
	3	OR 0.45		9	Estimates -0.454 (0.218)	Estimates -0.103 (0.508)*
	4	Male OR 1.09 (0.72–1.65)	Male OR 1.11 (0.71–1.73)
	4	Female OR 0.54 (0.32–0.91)	Female OR 0.52 (0.31–0.90)
	5	Coefficient 0.45 (0.14)
Pakistani	1	Coefficient 2.43 (0.33)	Coefficient 0.69 (0.31)	1	Coefficient 0.97 (0.18)	Coefficient 0.093 (0.19)	1	Coefficient 1.46 (0.18)	Coefficient 0.60 (0.19)
	2	Girls OR 1.18 (0.77–1.83)	Girls OR 0.92 (0.55–1.53)	8	Coefficient PM2.5 -0.05 (-0.20, 0.10)	Coefficient PM2.5 1.81 (0.71, 2.92)	9	Estimates 0.849 (0.143)	Estimates 1.354 (0.479)
	2	Boys OR 0.91 (0.51–1.64)	Boys OR 0.90 (0.46, 1.78)	8	Coefficient NO2 −0.08 (−0.23, 0.07)	Coefficient NO2 0.47 (−1.17, 2.12)
	4	Male OR 0.66 (0.40–1.07)	Male OR 0.65 (0.38–1.09)	9	Estimates -0.336 (0.196)	Estimates 0.494 (0.661)
	4	Female OR 1.14 (0.63–2.08)	Female OR 1.04 (0.56–1.94)
	5	Coefficient 0.55 (0.09)
Bangladeshi	1	Coefficient 1.60 (0.40)	Coefficient -0.023 (0.46)	1	Coefficient 0.085 (0.22)	Coefficient -0.62 (0.27)	1	Coefficient 1.51 (0.26)	Coefficient 0.59 (0.28)
	2	Girls OR 0.34 (0.10–1.23)	Girls OR 0.31 (0.09–1.11)	8	Coefficient PM2.5 -0.05 (-0.20, 0.10)	Coefficient PM2.5 1.81 (0.71, 2.92)	9	Estimates 0.318 (0.230)	Estimates 0.449 (1.111)
	2	Boys OR 1.21 (0.63–2.34)	Boys OR 1.24 (0.59, 2.59)	8	Coefficient NO2 −0.08 (−0.23, 0.07)	Coefficient NO2 0.47 (−1.17, 2.12)
	4	Male OR 0.65 (0.34–1.23)	Male OR 0.56 (0.28–1.11)	9	Estimates -1.316 (0.315)	Estimates 2.102 (1.553)
	4	Female OR 1.18 (0.63–2.23)	Female OR 1.11 (0.58–2.10)
	5	Coefficient 0.55 (0.09)
Indian/Pakistani/Bangladeshi				10	Original RR 0.53 (0.47–0.95) Transformed RR 0.83	Original RR 0.53 (0.31–0.87) Transformed RR 0.82
Black Caribbean	1	Coefficient 1.71 (0.31)	Coefficient 0.61 (0.36)	1	Coefficient 0.87 (0.24)	Coefficient 0.23 (0.28)	1	Coefficient 0.84 (0.18)	Coefficient 0.38 (0.19)
	2	Girls OR 1.36 (0.43-4.34)	Girls OR 1.30 (0.42-4.09)	8	Coefficient PM2.5 0.20 (0.07, 0.33)	Coefficient PM2.5 0.65 (-0.31, 1.60)	9	Estimates -0.029 (0.230)	Estimates 0.316 (0.791)
	2	Boys OR 1.86 (0.75-4.64)	Boys OR 1.35 (0.57, 3.21)	8	Coefficient NO2 0.22 (0.09, 0.35)	Coefficient NO2 0.00 (-1.22, 1.24)
	4	Male OR 0.81 (0.55–1.19)	Male OR 0.60 (0.40-0.91)	10	RR 1.40 (1.18–1.50) Transformed RR 2.19	RR 1.39 (1.19–1.62) Transformed RR 2.14
	4	Female OR 1.05 (0.74-1.49)	Female OR 0.87 (0.59-1.28)	9	Estimates -0.375 (0.323)	Estimates 0.384 (1.126)
	5	Coefficient -0.03 (0.16)
Nigerian/Ghanaian	4	Male OR 0.44 (0.25–0.75)	Male OR 0.34 (0.19–0.62)
	4	Female OR 1.25 (0.87–1.80)	Female OR 1.11 (0.72–1.71)
Black African	1	Coefficient -0.23 (0.42)	Coefficient -1.29 (0.35)	1	Coefficient -0.62 (0.29)	Coefficient -1.13 (0.26)	1	Coefficient 0.38 (0.20)	Coefficient -0.16 (0.19)
	2	Girls OR 0.43 (0.12–1.57)	Girls OR 0.42 (0.09–1.90)	8	Coefficient PM2.5 0.12 (-0.01 - 0.25)	Coefficient PM2.5 1.34 (0.41-2.26)	9	Estimates -0.656 (0.200)	Estimates -0.881(0.713)
	2	Boys OR 0.15 (0.04–0.61)	Boys OR 0.16 (0.03, 0.71)	8	Coefficient NO2 0.22 (0.09-0.35)	Coefficient NO2 0.00 (-1.22-1.24)
	5	Coefficient -0.61 (0.18)		10	RR 0.99 (0.88–1.10)	RR 0.99 (0.85–1.14)
				9	Estimates -2.112 (0.275)	Estimates -0.195 (0.993)
Other Whites	6	Coefficient -0.93 (0.44)	Coefficient -0.71 (0.55)	10	RR 0.87 (0.68–1.03)	RR 0.89 (0.68–1.14)
	4	Male OR 0.86 (0.56–1.30)	Male OR 0.82 (0.51–1.30)
	4	Female OR 1.13 (0.75–1.70)	Female OR 1.00 (0.64–1.56)
	4	Male OR 0.86 (0.56–1.30)	Male OR 0.82 (0.51–1.30)
	4	Female OR 0.74 (0.46–1.19)	Female OR 0.65 (0.37–1.13)
Asian	7	Coefficient -0.12 (−0.20 - −0.04)
Black	7	Coefficient −0.18 (−0.29, −0.08)											12	Hazard ratio 0·73 (0·54–0·97)	Hazard ratio 0.64 (0.42-0.97)
South Asian													12	Hazard ratio 0·69 (0·56–0·87)	Hazard ratio 0.85 (0.63-1.14)
Mixed	7	Coefficient 0.00 (−0.12, 0.11)		9	Estimates -0.101 (0.195)	Estimates 0.789 (0.477)	9	Estimates -0.097 (0.138)	Estimates 0.660(0.336)
	2	Girls OR 1.57 (0.89–2.75)	Girls OR 1.53 (0.85–2.76)
	2	Boys OR 0.81 (0.48–1.35)	Boys OR 0.77 (0.45, 1.31)
Other	7	Coefficient −0.21 (−0.36, −0.06)		1	Coefficient -0.62 (0.25)	Coefficient -0.73 (0.24)	1	Coefficient 0.50 (0.23)	Coefficient 0.030 (0.20)
	1	Coefficient -0.11 (0.42)	Coefficient -0.70 (0.37)	8	Coefficient PM2.5 0.04 (−0.07 - 0.15)	Coefficient PM2.5 1.24 (0.41 - 2.08)	9	Estimates 0.139 (0.218)	Estimates -0.058 (0.579)
	2	Girls OR 1.46 (0.73–2.93)	Girls OR 1.35 (0.66–2.75)	8	Coefficient NO2 0.04 (−0.07 - 0.15)	Coefficient NO2 −0.24 (−1.27 - 0.79)
	2	Boys OR 1.47 (0.75–2.90)	Boys OR 1.51 (0.74, 3.06)	9	Estimates -0.714 (0.299)	Estimates 0.301 (0.804)
Other non-White	4	Male OR 0.75 (0.51–1.11)	Male OR 0.58 (0.38–0.90)										12	Hazard ratio 0·72 (0·59–0·88)	Hazard ratio 0.82 (0.62-1.08)
	4	Female OR 0.93 (0.62–1.39)	Female OR 0.79 (0.51–1.21)
BAMEs/Ethnic minority groups	6	Coefficient -1.13	Coefficient −0.97 (0.40)							11	OR 1.50 (0.93, 2.43)	OR 1.05 (0.56, 1.97)
Welsh	6	Coefficient -0.53 (0.41)	Coefficient −0.61 (0.41)
White and Black Caribbean mixed	4	Male OR 0.85 (0.51–1.44)	Male OR 0.63 (0.37–1.09)
	4	Female OR 1.28 (0.83–1.98)	Female OR 1.00 (0.63–1.60)
any other mixed				10	RR 1.05 (0.85–1.36)	RR 1.05 (0.75–1.42)
Any other Black				10	RR 1.24 (0.91–1.67)	RR 1.24 (0.81–1.81)
Latin American				10	RR 0.95 (0.76–1.27)	RR 0.97 (0.68–1.35)
Mixed white and black				10	RR 1.32 (1.07–1.51) Transformed RR 2.06	RR 1.29 (1.02–1.60) Transformed RR 1.98
Note		↓↓: less likelihood to have mental difficulties (statistically significant results)
		↑↑: higher likelihood to have mental difficulties (statistically significant results)
		Black font: not statistically significant at the significance of 0.05 (i.e., p > 0.05)
References (Ref)		1. Zilanawala A, Sacker A, Nazroo J, Kelly Y. Ethnic differences in children's socioemotional difficulties: findings from the Millennium Cohort Study. Social Science & Medicine. 2015;134:95-106.
		2. Ahmad G, McManus S, Bécares L, Hatch SL, Das-Munshi J. Explaining ethnic variations in adolescent mental health: a secondary analysis of the Millennium Cohort Study. Social Psychiatry and Psychiatric Epidemiology. 2022;57(4):817-28.
		3. Vostanis P, Svirydzenka N, Dugard P, Singh S, Dogra N. Mental health service use by adolescents of Indian and White origin. Archives of Disease in Childhood. 2013;98(10):764-7.
		4. Bhui KS, Lenguerrand E, Maynard MJ, Stansfeld SA, Harding S. Does cultural integration explain a mental health advantage for adolescents? International Journal of Epidemiology. 2012;41(3):791-802.
		5. Platt L. How do children of mixed partnerships fare in the United Kingdom? Understanding the implications for children of parental ethnic homogamy and heterogamy. The ANNALS of the American Academy of Political and Social Science. 2012;643(1):239-66.
		6. Jonsson KR, Vartanova I, Södergren M. Ethnic variations in mental health among 10–15-year-olds living in England and Wales: the impact of neighbourhood characteristics and parental behaviour. Health Place. 2018;51:189-99.
		7. Patalay P, Fitzsimons E. Correlates of mental illness and wellbeing in children: are they the same? Results from the UK Millennium Cohort Study. Journal of the American Academy of Child & Adolescent Psychiatry. 2016;55(9):771-83.
		8. Karamanos A, Mudway I, Kelly F, Beevers SD, Dajnak D, Elia C, et al. Air pollution and trajectories of adolescent conduct problems: the roles of ethnicity and racism; evidence from the DASH longitudinal study. Social Psychiatry & Psychiatric Epidemiology. 2021;56(11):2029-39.
		9. Midouhas E. School poverty effects on trajectories of child behaviour: do they depend on gender and ethnicity? Health & Place. 2017;46:281-92.
		10. Blakey R, Morgan C, Gayer-Anderson C, Davis S, Beards S, Harding S, et al. Prevalence of conduct problems and social risk factors in ethnically diverse inner-city schools. BMC Public Health. 2021;21(1).
		11. Singh SP, Winsper C, Wolke D, Bryson A. School mobility and prospective pathways to psychotic-like symptoms in early adolescence: a prospective birth cohort study. Journal of the American Academy of Child and Adolescent Psychiatry. 2014;53(5):518-27.
		12. Farooq B, Clements C, Hawton K, Geulayov G, Casey D, Waters K, et al. Self-harm in children and adolescents by ethnic group: an observational cohort study from the Multicentre Study of Self-Harm in England. The Lancet Child & Adolescent Health. 2021;5(11):782-91.
